# Supplementary material for: Comparable Initial Engagement of Intracellular Signaling Pathways by Parathyroid Hormone Receptor Ligands Teriparatide, Abaloparatide, and Long‐Acting PTH
Source: JBMR Plus. 2021 May 6;5(5):e10441. doi: 10.1002/jbm4.10441 (PMC8101618; doi:10.1002/jbm4.10441)
Supplement: Supplementary file 2 — Supplementary Table S1 [file JBM4-5-e10441-s001.xlsx]

## Sheet: Sheet1
	Gene name	Accession	Position	Target Sequence
	Gapdh	NM_001001303.1	891-990	AGGTTGTCTCCTGCGACTTCAACAGCAACTCCCACTCTTCCACCTTCGATGCCGGGGCTGGCATTGCTCTCAATGACAACTTTGTCAAGCTCATTTCCTG
	Actb	NM_007393.1	816-915	CAGGTCATCACTATTGGCAACGAGCGGTTCCGATGCCCTGAGGCTCTTTTCCAGCCTTCCTTCTTGGGTATGGAATCCTGTGGCATCCATGAAACTACAT
	B2m	NM_009735.3	178-277	CTGAACTGCTACGTAACACAGTTCCACCCGCCTCACATTGAAATCCAAATGCTGAAGAACGGGAAAAAAATTCCTAAAGTAGAGATGTCAGATATGTCCT
	Hist1h1a	NM_030609.2	353-452	GGCGCTGCTGGCTCTTTTAAGCTGAACAAGAAGGCTGAGTCCAAGGCCATCACCACCAAGGTGTCAGTGAAGGCGAAAGCATCCGGGGCTGCTAAGAAAC
	Tnfsf11	NM_011613.3	616-715	CCAGCGAGGCAAGCCTGAGGCCCAGCCATTTGCACACCTCACCATCAATGCTGCCAGCATCCCATCGGGTTCCCATAAAGTCACTCTGTCCTCTTGGTAC
	Vdr	NM_009504.3	2711-2810	GTCCAGTTCCTCCTGACTCTTCACTCTACCACCCAAAAGTCAATGTAGACCTACGAAACGGTCAGGTGATGGGCTAGGGACGTATCTTCAAACTCCATTT
	Wnt4	NM_009523.1	65-164	TGCGGTCCCTGCGACTCCTCGTCTTCGCCGTGTTCTCGGCCGCCGCGAGCAATTGGCTGTACCTGGCCAAGCTGTCATCGGTGGGCAGCATCTCCGAAGA
	Rasl10b	NM_001013386.2	2091-2190	GGAGAGGAAACCTCTCAAAGGATCATTTTCTCTCCTTGATGCTAGGTCCCACTTCTCTGTTATCTCCTGCACTAGGGTGGGCTGCTACTACGTTGGGGGA
	Crispld2	NM_030209.3	1731-1830	GGGATTCGGGGTCCTGCTTTTTATCTGTACTTTGTCCTTTGGGGGTGGGGGGTGACAGAGAGTCAGGAATCTTCCTTTTGGTGTCATTGAACGTCCTGGG
	Alx3	NM_007441.3	1185-1284	CATGGGCACAGACTGAGCTGTCCACTTCTCTTCCTGCTCTGACCTGCTCCTAGCCCATCTCTACCTGGACACCAAACAGCAAACCCTTTTACCTCCATAA
	Pde4b	NM_001177982.1	2731-2830	CAGCAGTTAAGGACAGGAATGGTCATTGTTCCAAGGGTCTGCCCTTTCCTTGTCTTGAGTCCCTAGTTCTGCCCAACCCTTTGATGAGCTGGTTTTGCAA
	Kcne4	NM_021342.1	2167-2266	TAAGATTCAGAGTGTGGATCAACTCCAAAGGGGGCCGTTTAAGTTGAAAGAAGCCAAGTTAAGTTTGGCCTCGTGCCTGGAATCACTTGAATTCTGAAAC
	Glis1	NM_147221.2	967-1066	CCTCACCCTGTGCCTCCTCAGATATCAATCCTGTCATCCACTCCTCCCAGACAGCTCTAGTTAGCTGTGTAAATGGACTCCGAAGCCCACCTCTGCCGGG
	Slc7a7	NM_001253679.1	537-636	CACCATTAAGAAATCCGGGGCCAGCTATGCTTATATCCTGGAGGCCTTCGGGGGATTCCTTGCGTTCATCCGCCTCTGGACTTCTCTGCTCATCATTGAA
	Tnfrsf9	NM_001077508.1	1591-1690	TCTTCAGAGCAGTTCAAGGGCCTGCTTCTCCTGTTTCCTCTGTGTCAGGCTTTTCAATAAAAAGGCCGTTTAGGAAAGGGACAAAGCACTGTGAGGTGGG
	Nr4a2	NM_001139509.1	363-462	TACAGTTACCACTCTTCGGGAGAATACAGCTCCGATTTCTTAACTCCAGAGTTTGTCAAGTTTAGCATGGACCTCACCAACACTGAAATTACTGCCACCA
	Gng4	NM_010317.2	2035-2134	TTAGTTTCACTACTGGGCACGAGATGAGAGGCTAAGACTCTGGTTTTGTTGGGCTGTAAGAAGATCTCTTTATTCTGTGGCTCATGTTGGCATCATCAAC
	Il1rl1	NM_001025602.2	816-915	ATAGGAAAACCAGCAAGTATTGCCTGTTCAGCTTGCTTTGGCAAAGGCTCTCACTTCTTGGCTGATGTCCTGTGGCAGATTAACAAAACAGTAGTTGGAA
	Gja1	NM_010288.3	1451-1550	CTGGGGTGTTCATTTCGTTCCCGTGGAGGTGGTACTCAACAACCTCAGTAATGAGGCGTAGAAAACAAAGACATTACAATATCTAGGTTCCTTGGGGGGT
	Igf1	NM_001111274.1	419-518	GGGCTTTTACTTCAACAAGCCCACAGGCTATGGCTCCAGCATTCGGAGGGCACCTCAGACAGGCATTGTGGATGAGTGTTGCTTCCGGAGCTGTGATCTG
	Nuak1	NM_001004363.1	3183-3282	GAGTTGCTTCTAGGGAGTTAGTATGTAGGTGAAATATGTGGCCGAGGGAAAGCCCAGTTTGACAGAAGGTTCTTGTCTCGCCAGGCCTTAGTATTCTGCC
	Pdgfa	NM_008808.3	806-905	TGTGCGTGGCGTGTGACATTCCTGAACATACTATGTATGGTGCTTCATTGCCAATGTGCGTGCGGTCTTTGTTCTCCTCCGTGAAAAACTGTGTCCGAGG
	Cd200	NM_010818.3	687-786	CCCTGCCATCTCCTGGAAGGGTACTGGGACAGGAATTGAGAATAGTACCGAGAGTCACTTCCATTCAAATGGGACTACATCTGTCACCAGCATCCTCCGG
	Chst15	NM_029935.5	1676-1775	CCTGACCCAAGACTTCATCCATGCCTTTCAACCAGAAGCCAAGCTCATTGTTATGCTCAGGGATCCTGTGGAGAGGTTGTACTCAGACTATCTCTACTTC
	Tmem229b	NM_178745.3	2931-3030	TAGGTCTCAGCGCTCCAGATGTTGTCTTGTAGGCATTCCCTAGTACCGTTTTTTCCTCAAAGCTCTATTAATCCCATGTCAGGAGGGGTTCCCAGAGCAG
	Sp7	NM_130458.3	1786-1885	TCATTAGGAACCAGAGTTAAGGAGATTGGTGTTAGTAACCTGGCCGGGAGCAGAGTGCCAAGAAGGGGGAAGTCCAATGGGGATCTGATCCCAAAGATGG
	Gpr176	NM_201367.3	569-668	ATGCTCTTCTGCAAGGTGCTCAAATTCCTACACAAGGTGTTCTGCTCTGTGACTGTCCTCAGTTTTCCTGCTATTGCCCTGGACAGGTACTATTCAGTCC
	Serpine1	NM_008871.2	1823-1922	AGGGGCAACGGATAGACAGATCAAATGGTGGCCCAATAGCGAGCCTTCTCCCTGCTCCCTCCCTTGACACAGCTTGCTTATGTTATTTCAGAGTGTAGGT
	Fzd5	NM_001042659.1	3631-3730	CGAATCTGCGGCTCCGGCCCACCTCCTTTATCATGTTAAACAGTCCTCCTTGCTTTTCTTATTCCTCCTGGTGGAGAGTGGTGATTAGAAACCACACCCA
	Cxcl12	NM_021704.3	260-359	CTGAAAATCCTCAACACTCCAAACTGTGCCCTTCAGATTGTTGCACGGCTGAAGAACAACAACAGACAAGTGTGCATTGACCCGAAATTAAAGTGGATCC
	Esm1	NM_023612.3	1006-1105	GAACTTGAGATGGCCTTGCTGTCGATGAGTAATCCAATCAAAGCTGAAGGACCGACCGGTGGTTTCATTGACCTGGGTGCACATTCTTATTGTGATACAG
	Klf4	NM_010637.3	2398-2497	GACTGGAAGTTTGTGGATATCAGGGTATACACTAAATCAGTGAGCTTGGGGGGAGGGAAGACCAGGATTCCCTTGAATTGTGTTTCGATGATGCAATACA
	Lmcd1	NM_144799.2	1325-1424	AGCCATCCTATGGGGCGGATGCCACGGCCAGCAAGCAGTGCATATTCTAGGTTGAGCAGTGGTAGATCTTAGAGGGTCAGTAGTTTCAAAAACAGAGGTA
	Thbs1	NM_011580.3	4-103	ACTTCTGCAGGCAATCGCGAAGCTGCTATCCAGTTCTGCCACGGTCTCTCCCGGCGCACCGGCAGTCTCAGCGTCTTCACCGGACTCAGCGTCCTTGTCC
	Ell2	NM_138953.2	486-585	TCTGGAGCCTCCCAGCTCAATTGCCTGGGATTTATACAAGATAAAATTACAGTGTGTGCAACAAATGATTCCTATCAGATGACGCGAGAAAGAATGACCC
	Sost	NM_024449.4	976-1075	ACGAAAGACCTGGGACTGGTTATGGACGTACAGTAAGATCTACTCCTTCCACCCAAATGTAAAGCCTGCGTGGGCTAGATAGGGTTTCTGACCCTGACCT
